# Supplementary material for: ﻿Uneven species occurrence and richness of lowland snakes (Serpentes, Squamata) in Terengganu, Peninsular Malaysia, with new locality records
Source: Zookeys. 2023 Jun 26;1168:11–39. doi: 10.3897/zookeys.1168.95833 (PMC10848808; doi:10.3897/zookeys.1168.95833)
Supplement: XML Treatment for Bungarus candidus [file zookeys.1168.95833-treatment1.xml]

<!DOCTYPE tp:taxon-treatment
  PUBLIC "-//TaxonX//DTD Taxonomic Treatment Publishing DTD v0 20100105//EN" "tax-treatment-NSO.dtd">
<tp:taxon-treatment xmlns:tp="http://www.plazi.org/taxpub"><tp:treatment-meta><kwd-group><label>Taxon classification</label><kwd>
                <named-content content-type="kingdom">Animalia</named-content>
              </kwd><kwd>
                <named-content content-type="order">Squamata</named-content>
              </kwd><kwd>
                <named-content content-type="family">Elapidae</named-content>
              </kwd></kwd-group><mixed-citation publication-type="journal"><person-group><name><surname>Syafiq</surname><given-names>Muhamad Fatihah</given-names></name><name><surname>Badli-Sham</surname><given-names>Baizul Hafsyam</given-names></name><name><surname>Grismer</surname><given-names>Larry Lee</given-names></name><name><surname>Ahmad</surname><given-names>Amirrudin B.</given-names></name></person-group><article-title>﻿Uneven species occurrence and richness of lowland snakes (<tp:taxon-name><tp:taxon-name-part taxon-name-part-type="suborder">Serpentes</tp:taxon-name-part></tp:taxon-name>, <tp:taxon-name><tp:taxon-name-part taxon-name-part-type="order">Squamata</tp:taxon-name-part></tp:taxon-name>) in Terengganu, Peninsular Malaysia, with new locality records</article-title><source>Zookeys</source><day>26</day><month>06</month><year>2023</year><volume>1168</volume><fpage>11</fpage><lpage>39</lpage><pub-id pub-id-type="doi">10.3897/zookeys.1168.95833</pub-id></mixed-citation></tp:treatment-meta><tp:nomenclature><label>﻿</label><tp:taxon-name>
              <object-id xmlns:xlink="http://www.w3.org/1999/xlink" content-type="arpha" xlink:type="simple">671390B2-A258-5D01-83F7-1008DF756C5A</object-id>
              <tp:taxon-name-part taxon-name-part-type="genus" reg="Bungarus">Bungarus</tp:taxon-name-part>
              <tp:taxon-name-part taxon-name-part-type="species" reg="candidus">candidus</tp:taxon-name-part>
            </tp:taxon-name><tp:taxon-authority>(Linnaeus, 1758)</tp:taxon-authority><xref ref-type="fig" rid="F3">Fig. 3A Blue Krait Snake</xref></tp:nomenclature><tp:treatment-sec sec-type="natural history" id="SECID0EQRBI"><title>Natural history notes.</title><p>This species can be identified by its cylindrical body with enlarged vertebral scale row; head not distinct from neck; head black dorsally and connected with the first body marking forming chevron shape; body with black crossbands with white interspaces; chin, neck, and ventral of the body white. Most individuals were frequently found during the rainy period (October to March), either crossing roads or foraging near the slow-flowing stream.</p></tp:treatment-sec><tp:treatment-sec sec-type="distribution" id="SECID0EVRBI"><title>Distribution.</title><p>This species is known from a few localities from the states of Kedah, Kelantan, and Johor (<xref ref-type="bibr" rid="B36">Grismer and Pan 2008</xref>; <xref ref-type="bibr" rid="B59">Muin et al. 2017</xref>; <xref ref-type="bibr" rid="B2">Ayob et al. 2020</xref>).</p></tp:treatment-sec><tp:treatment-sec><!--Section generated to contain objects referenced in tp:taxon-treatment.--><fig id="F3" position="float" orientation="portrait"><object-id xmlns:xlink="http://www.w3.org/1999/xlink" content-type="doi" xlink:type="simple">10.3897/zookeys.1168.95833.figure3</object-id><object-id xmlns:xlink="http://www.w3.org/1999/xlink" content-type="arpha" xlink:type="simple">5086DBAC-F096-5069-92AC-C0A6562CFF30</object-id><label>Figure 3.</label><caption><p>The new records of snakes for Terengganu recorded in <abbrev xmlns:xlink="http://www.w3.org/1999/xlink" xlink:title="Sekayu’s lowland forest" id="ABBRID0ELNBI" xlink:type="simple">SLF</abbrev><bold>A</bold><italic><tp:taxon-name><tp:taxon-name-part taxon-name-part-type="genus" reg="Bungarus">Bungarus</tp:taxon-name-part><tp:taxon-name-part taxon-name-part-type="species" reg="candidus">candidus</tp:taxon-name-part></tp:taxon-name></italic><bold>B</bold><italic><tp:taxon-name><tp:taxon-name-part taxon-name-part-type="genus" reg="Dendrelaphis">Dendrelaphis</tp:taxon-name-part><tp:taxon-name-part taxon-name-part-type="species" reg="haasi">haasi</tp:taxon-name-part></tp:taxon-name></italic><bold>C</bold><italic><tp:taxon-name><tp:taxon-name-part taxon-name-part-type="genus" reg="Dryophiops">Dryophiops</tp:taxon-name-part><tp:taxon-name-part taxon-name-part-type="species" reg="rubescens">rubescens</tp:taxon-name-part></tp:taxon-name></italic><bold>D</bold><italic><tp:taxon-name><tp:taxon-name-part taxon-name-part-type="genus" reg="Oligodon">Oligodon</tp:taxon-name-part><tp:taxon-name-part taxon-name-part-type="species" reg="signatus">signatus</tp:taxon-name-part></tp:taxon-name></italic><bold>E</bold><italic><tp:taxon-name><tp:taxon-name-part taxon-name-part-type="genus" reg="Ptyas">Ptyas</tp:taxon-name-part><tp:taxon-name-part taxon-name-part-type="species" reg="fusca">fusca</tp:taxon-name-part></tp:taxon-name></italic><bold>F</bold><italic><tp:taxon-name><tp:taxon-name-part taxon-name-part-type="genus" reg="Argyrophis">Argyrophis</tp:taxon-name-part><tp:taxon-name-part taxon-name-part-type="species" reg="muelleri">muelleri</tp:taxon-name-part></tp:taxon-name></italic>.</p></caption><graphic xmlns:xlink="http://www.w3.org/1999/xlink" xlink:href="zookeys-1168-011_article-95833__-g003.jpg" position="float" orientation="portrait" xlink:type="simple" id="oo_868806.jpg"><uri content-type="original_file" xlink:type="simple">https://binary.pensoft.net/fig/868806</uri></graphic></fig></tp:treatment-sec><ref-list><ref id="B36"><mixed-citation xmlns:xlink="http://www.w3.org/1999/xlink" xlink:type="simple"><person-group><name name-style="western"><surname>Grismer</surname><given-names>LL</given-names></name><name name-style="western"><surname>Pan</surname><given-names>KA</given-names></name></person-group> (<year>2008</year>) <article-title>Diversity, endemism and conservation of the amphibians and reptiles of sounthern Peninsular Malaysia and its offshore islands.</article-title><source>Herpetological Review</source><volume>39</volume>(<issue>3</issue>): <fpage>270</fpage>–<lpage>281</lpage>.</mixed-citation></ref><ref id="B59"><mixed-citation xmlns:xlink="http://www.w3.org/1999/xlink" xlink:type="simple"><person-group><name name-style="western"><surname>Muin</surname><given-names>MMA</given-names></name><name name-style="western"><surname>Evan</surname><given-names>QSH</given-names></name><name name-style="western"><surname>Shahrul Anuar</surname><given-names>MS</given-names></name><name name-style="western"><surname>Nur Munira</surname><given-names>A</given-names></name><name name-style="western"><surname>Nur Juliani</surname><given-names>S</given-names></name><name name-style="western"><surname>Mohd Yusof</surname><given-names>O</given-names></name><name name-style="western"><surname>Rahmad</surname><given-names>Z</given-names></name><name name-style="western"><surname>Asyraf</surname><given-names>M</given-names></name></person-group> (<year>2017</year>) Annotated checklist of herpetofauna of Gunung Basor Forest Reserve, Pergau, Kelantan. In: Zahari I, Mohd Radhi CA, Razali AR, Nur Najwa DA, Suryani MN, Latiff A (Eds) Gunung Basor dan Tasik Pergau, Kelantan: Kepelbagaian Biologi Jabatan Perhutanan Negeri Kelantan, Kelantan.</mixed-citation></ref><ref id="B2"><mixed-citation xmlns:xlink="http://www.w3.org/1999/xlink" xlink:type="simple"><person-group><name name-style="western"><surname>Ayob</surname><given-names>N</given-names></name><name name-style="western"><surname>Mustapha</surname><given-names>MA</given-names></name><name name-style="western"><surname>Senawi</surname><given-names>J</given-names></name><name name-style="western"><surname>Ahmad</surname><given-names>N</given-names></name></person-group> (<year>2020</year>) <article-title>Herpetofauna roadkills on Langkawi Island, Peninsular Malaysia: The influence of landscape and season on mortality distribution.</article-title><source>Sains Malaysiana</source><volume>49</volume>(<issue>10</issue>): <fpage>2373</fpage>–<lpage>2382</lpage>. <ext-link xlink:href="10.17576/jsm-2020-4910-04" ext-link-type="doi" xlink:type="simple">https://doi.org/10.17576/jsm-2020-4910-04</ext-link></mixed-citation></ref></ref-list></tp:taxon-treatment>
