# Supplementary material for: ﻿Uneven species occurrence and richness of lowland snakes (Serpentes, Squamata) in Terengganu, Peninsular Malaysia, with new locality records
Source: Zookeys. 2023 Jun 26;1168:11–39. doi: 10.3897/zookeys.1168.95833 (PMC10848808; doi:10.3897/zookeys.1168.95833)
Supplement: XML Treatment for Dendrelaphis haasi [file zookeys.1168.95833-treatment2.xml]

<!DOCTYPE tp:taxon-treatment
  PUBLIC "-//TaxonX//DTD Taxonomic Treatment Publishing DTD v0 20100105//EN" "tax-treatment-NSO.dtd">
<tp:taxon-treatment xmlns:tp="http://www.plazi.org/taxpub"><tp:treatment-meta><kwd-group><label>Taxon classification</label><kwd>
                <named-content content-type="kingdom">Animalia</named-content>
              </kwd><kwd>
                <named-content content-type="order">Squamata</named-content>
              </kwd><kwd>
                <named-content content-type="family">Colubridae</named-content>
              </kwd></kwd-group><mixed-citation publication-type="journal"><person-group><name><surname>Syafiq</surname><given-names>Muhamad Fatihah</given-names></name><name><surname>Badli-Sham</surname><given-names>Baizul Hafsyam</given-names></name><name><surname>Grismer</surname><given-names>Larry Lee</given-names></name><name><surname>Ahmad</surname><given-names>Amirrudin B.</given-names></name></person-group><article-title>﻿Uneven species occurrence and richness of lowland snakes (<tp:taxon-name><tp:taxon-name-part taxon-name-part-type="suborder">Serpentes</tp:taxon-name-part></tp:taxon-name>, <tp:taxon-name><tp:taxon-name-part taxon-name-part-type="order">Squamata</tp:taxon-name-part></tp:taxon-name>) in Terengganu, Peninsular Malaysia, with new locality records</article-title><source>Zookeys</source><day>26</day><month>06</month><year>2023</year><volume>1168</volume><fpage>11</fpage><lpage>39</lpage><pub-id pub-id-type="doi">10.3897/zookeys.1168.95833</pub-id></mixed-citation></tp:treatment-meta><tp:nomenclature><label>﻿</label><tp:taxon-name>
              <object-id xmlns:xlink="http://www.w3.org/1999/xlink" content-type="arpha" xlink:type="simple">F50753DD-864D-5744-B18F-2400E05B925A</object-id>
              <tp:taxon-name-part taxon-name-part-type="genus" reg="Dendrelaphis">Dendrelaphis</tp:taxon-name-part>
              <tp:taxon-name-part taxon-name-part-type="species" reg="haasi">haasi</tp:taxon-name-part>
            </tp:taxon-name><tp:taxon-authority>Van Rooijen &amp; Vogel, 2008</tp:taxon-authority><xref ref-type="fig" rid="F3">Fig. 3B Haas’ Bronzeback Snake</xref></tp:nomenclature><tp:treatment-sec sec-type="natural history" id="SECID0ERTBI"><title>Natural history notes.</title><p>This species can be identified by its slender body; head orangish to pale brown color dorsally; narrow postocular stripe covering less than half of the temporal region, with some black spots at the lower temporal region; and dull ventrolateral stripe. The species was found ~ 1100 hr sleeping on a twig and leaf of an ornamental tree (0.5 m high above the ground) in the plant nursery situated adjacent to the secondary forest.</p></tp:treatment-sec><tp:treatment-sec sec-type="distribution" id="SECID0EWTBI"><title>Distribution.</title><p><xref ref-type="bibr" rid="B88">van Rooijen and Vogel (2008)</xref> stated that this species is widely distributed in Peninsular Malaysia, but Pulau Tioman was the only locality mentioned in their article. Since then, no subsequent article has reported the occurrence of this species in any other locality. This study reports the first locality record of this species in Peninsular Malaysia, specifically in the state of Terengganu.</p></tp:treatment-sec><tp:treatment-sec><!--Section generated to contain objects referenced in tp:taxon-treatment.--><fig id="F3" position="float" orientation="portrait"><object-id xmlns:xlink="http://www.w3.org/1999/xlink" content-type="doi" xlink:type="simple">10.3897/zookeys.1168.95833.figure3</object-id><object-id xmlns:xlink="http://www.w3.org/1999/xlink" content-type="arpha" xlink:type="simple">5086DBAC-F096-5069-92AC-C0A6562CFF30</object-id><label>Figure 3.</label><caption><p>The new records of snakes for Terengganu recorded in <abbrev xmlns:xlink="http://www.w3.org/1999/xlink" xlink:title="Sekayu’s lowland forest" id="ABBRID0ELNBI" xlink:type="simple">SLF</abbrev><bold>A</bold><italic><tp:taxon-name><tp:taxon-name-part taxon-name-part-type="genus" reg="Bungarus">Bungarus</tp:taxon-name-part><tp:taxon-name-part taxon-name-part-type="species" reg="candidus">candidus</tp:taxon-name-part></tp:taxon-name></italic><bold>B</bold><italic><tp:taxon-name><tp:taxon-name-part taxon-name-part-type="genus" reg="Dendrelaphis">Dendrelaphis</tp:taxon-name-part><tp:taxon-name-part taxon-name-part-type="species" reg="haasi">haasi</tp:taxon-name-part></tp:taxon-name></italic><bold>C</bold><italic><tp:taxon-name><tp:taxon-name-part taxon-name-part-type="genus" reg="Dryophiops">Dryophiops</tp:taxon-name-part><tp:taxon-name-part taxon-name-part-type="species" reg="rubescens">rubescens</tp:taxon-name-part></tp:taxon-name></italic><bold>D</bold><italic><tp:taxon-name><tp:taxon-name-part taxon-name-part-type="genus" reg="Oligodon">Oligodon</tp:taxon-name-part><tp:taxon-name-part taxon-name-part-type="species" reg="signatus">signatus</tp:taxon-name-part></tp:taxon-name></italic><bold>E</bold><italic><tp:taxon-name><tp:taxon-name-part taxon-name-part-type="genus" reg="Ptyas">Ptyas</tp:taxon-name-part><tp:taxon-name-part taxon-name-part-type="species" reg="fusca">fusca</tp:taxon-name-part></tp:taxon-name></italic><bold>F</bold><italic><tp:taxon-name><tp:taxon-name-part taxon-name-part-type="genus" reg="Argyrophis">Argyrophis</tp:taxon-name-part><tp:taxon-name-part taxon-name-part-type="species" reg="muelleri">muelleri</tp:taxon-name-part></tp:taxon-name></italic>.</p></caption><graphic xmlns:xlink="http://www.w3.org/1999/xlink" xlink:href="zookeys-1168-011_article-95833__-g003.jpg" position="float" orientation="portrait" xlink:type="simple" id="oo_868806.jpg"><uri content-type="original_file" xlink:type="simple">https://binary.pensoft.net/fig/868806</uri></graphic></fig></tp:treatment-sec><ref-list><ref id="B88"><mixed-citation xmlns:xlink="http://www.w3.org/1999/xlink" xlink:type="simple"><person-group><name name-style="western"><surname>van Rooijen</surname><given-names>J</given-names></name><name name-style="western"><surname>Vogel</surname><given-names>G</given-names></name></person-group> (<year>2008</year>) <article-title>Contributions to a review of the <tp:taxon-name><tp:taxon-name-part taxon-name-part-type="genus">Dendrelaphis</tp:taxon-name-part><tp:taxon-name-part taxon-name-part-type="species">pictus</tp:taxon-name-part></tp:taxon-name> complex (<tp:taxon-name><tp:taxon-name-part taxon-name-part-type="suborder">Serpentes</tp:taxon-name-part></tp:taxon-name>: <tp:taxon-name><tp:taxon-name-part taxon-name-part-type="family">Colubridae</tp:taxon-name-part></tp:taxon-name>)–1. Description of a sympatric species.</article-title><source><tp:taxon-name><tp:taxon-name-part taxon-name-part-type="class">Amphibia</tp:taxon-name-part></tp:taxon-name>-<tp:taxon-name><tp:taxon-name-part taxon-name-part-type="class">Reptilia</tp:taxon-name-part></tp:taxon-name></source><volume>29</volume>(<issue>1</issue>): <fpage>101</fpage>–<lpage>115</lpage>. <ext-link xlink:href="10.1163/156853808783431514" ext-link-type="doi" xlink:type="simple">https://doi.org/10.1163/156853808783431514</ext-link></mixed-citation></ref></ref-list></tp:taxon-treatment>
