# Supplementary material for: ﻿Uneven species occurrence and richness of lowland snakes (Serpentes, Squamata) in Terengganu, Peninsular Malaysia, with new locality records
Source: Zookeys. 2023 Jun 26;1168:11–39. doi: 10.3897/zookeys.1168.95833 (PMC10848808; doi:10.3897/zookeys.1168.95833)
Supplement: XML Treatment for Dendrelaphis striatus [file zookeys.1168.95833-treatment3.xml]

<!DOCTYPE tp:taxon-treatment
  PUBLIC "-//TaxonX//DTD Taxonomic Treatment Publishing DTD v0 20100105//EN" "tax-treatment-NSO.dtd">
<tp:taxon-treatment xmlns:tp="http://www.plazi.org/taxpub"><tp:treatment-meta><kwd-group><label>Taxon classification</label><kwd>
                <named-content content-type="kingdom">Animalia</named-content>
              </kwd><kwd>
                <named-content content-type="order">Squamata</named-content>
              </kwd><kwd>
                <named-content content-type="family">Colubridae</named-content>
              </kwd></kwd-group><mixed-citation publication-type="journal"><person-group><name><surname>Syafiq</surname><given-names>Muhamad Fatihah</given-names></name><name><surname>Badli-Sham</surname><given-names>Baizul Hafsyam</given-names></name><name><surname>Grismer</surname><given-names>Larry Lee</given-names></name><name><surname>Ahmad</surname><given-names>Amirrudin B.</given-names></name></person-group><article-title>﻿Uneven species occurrence and richness of lowland snakes (<tp:taxon-name><tp:taxon-name-part taxon-name-part-type="suborder">Serpentes</tp:taxon-name-part></tp:taxon-name>, <tp:taxon-name><tp:taxon-name-part taxon-name-part-type="order">Squamata</tp:taxon-name-part></tp:taxon-name>) in Terengganu, Peninsular Malaysia, with new locality records</article-title><source>Zookeys</source><day>26</day><month>06</month><year>2023</year><volume>1168</volume><fpage>11</fpage><lpage>39</lpage><pub-id pub-id-type="doi">10.3897/zookeys.1168.95833</pub-id></mixed-citation></tp:treatment-meta><tp:nomenclature><label>﻿</label><tp:taxon-name>
              <object-id xmlns:xlink="http://www.w3.org/1999/xlink" content-type="arpha" xlink:type="simple">4432FE9D-02E2-5C0E-8767-46CA6EC1832D</object-id>
              <tp:taxon-name-part taxon-name-part-type="genus" reg="Dendrelaphis">Dendrelaphis</tp:taxon-name-part>
              <tp:taxon-name-part taxon-name-part-type="species" reg="striatus">striatus</tp:taxon-name-part>
            </tp:taxon-name><tp:taxon-authority>(Cohn, 1905)</tp:taxon-authority></tp:nomenclature><tp:treatment-sec sec-type="natural history" id="SECID0EFVBI"><title>Natural history notes.</title><p>This species can be identified by its slender body; head bronze-brown in color; thick black stripe extending from the snout passing through the eye and ending at the neck region; neck yellow when inflated; body yellow at the anterior and blue at the posterior with oblique black band. The species was found sleeping during night (~ 2100 hr) on the ornamental tree near the Sekayu Recreational Forest authority’s office.</p></tp:treatment-sec><tp:treatment-sec sec-type="distribution" id="SECID0EKVBI"><title>Distribution.</title><p>This species is widely distributed in Peninsular Malaysia (<xref ref-type="bibr" rid="B60">MyBis 2021</xref>) but there is no record of occurrence of this species specifically from Terengganu state in any published documentation to our knowledge.</p></tp:treatment-sec><ref-list><ref id="B60"><mixed-citation xmlns:xlink="http://www.w3.org/1999/xlink" xlink:type="simple">MyBis (<year>2021</year>) Malaysia Biodiversity Information System. <ext-link xlink:href="https://www.mybis.gov.my" ext-link-type="uri" xlink:type="simple">https://www.mybis.gov.my</ext-link></mixed-citation></ref></ref-list></tp:taxon-treatment>
