# Supplementary material for: ﻿Uneven species occurrence and richness of lowland snakes (Serpentes, Squamata) in Terengganu, Peninsular Malaysia, with new locality records
Source: Zookeys. 2023 Jun 26;1168:11–39. doi: 10.3897/zookeys.1168.95833 (PMC10848808; doi:10.3897/zookeys.1168.95833)
Supplement: XML Treatment for Lycodon effraenis [file zookeys.1168.95833-treatment6.xml]

<!DOCTYPE tp:taxon-treatment
  PUBLIC "-//TaxonX//DTD Taxonomic Treatment Publishing DTD v0 20100105//EN" "tax-treatment-NSO.dtd">
<tp:taxon-treatment xmlns:tp="http://www.plazi.org/taxpub"><tp:treatment-meta><kwd-group><label>Taxon classification</label><kwd>
                <named-content content-type="kingdom">Animalia</named-content>
              </kwd><kwd>
                <named-content content-type="order">Squamata</named-content>
              </kwd><kwd>
                <named-content content-type="family">Colubridae</named-content>
              </kwd></kwd-group><mixed-citation publication-type="journal"><person-group><name><surname>Syafiq</surname><given-names>Muhamad Fatihah</given-names></name><name><surname>Badli-Sham</surname><given-names>Baizul Hafsyam</given-names></name><name><surname>Grismer</surname><given-names>Larry Lee</given-names></name><name><surname>Ahmad</surname><given-names>Amirrudin B.</given-names></name></person-group><article-title>﻿Uneven species occurrence and richness of lowland snakes (<tp:taxon-name><tp:taxon-name-part taxon-name-part-type="suborder">Serpentes</tp:taxon-name-part></tp:taxon-name>, <tp:taxon-name><tp:taxon-name-part taxon-name-part-type="order">Squamata</tp:taxon-name-part></tp:taxon-name>) in Terengganu, Peninsular Malaysia, with new locality records</article-title><source>Zookeys</source><day>26</day><month>06</month><year>2023</year><volume>1168</volume><fpage>11</fpage><lpage>39</lpage><pub-id pub-id-type="doi">10.3897/zookeys.1168.95833</pub-id></mixed-citation></tp:treatment-meta><tp:nomenclature><label>﻿</label><tp:taxon-name>
              <object-id xmlns:xlink="http://www.w3.org/1999/xlink" content-type="arpha" xlink:type="simple">83A6EA26-01F5-5AD0-BA3C-FE6F1EB7252D</object-id>
              <tp:taxon-name-part taxon-name-part-type="genus" reg="Lycodon">Lycodon</tp:taxon-name-part>
              <tp:taxon-name-part taxon-name-part-type="species" reg="effraenis">effraenis</tp:taxon-name-part>
            </tp:taxon-name><tp:taxon-authority>Cantor, 1847</tp:taxon-authority></tp:nomenclature><tp:treatment-sec sec-type="natural history" id="SECID0EG1BI"><title>Natural history notes.</title><p>This species can be identified by its slender body, head dark brown with white stripes extending from snout, passing through the eye and ending before the nape; dorsal body dark brown with white irregularly shaped crossbands. The species was found sleeping on the tree vines (2 m height above ground) situated near a slow-flowing rocky stream.</p></tp:treatment-sec><tp:treatment-sec sec-type="distribution" id="SECID0EL1BI"><title>Distribution.</title><p>The species has been reported from the states of Kelantan, Johor, and Pahang (<xref ref-type="bibr" rid="B60">MyBis 2021</xref>). To our knowledge, this species has not been recorded in Terengganu, which located in between Kelantan to the north and Pahang to the south on the northeastern part of Peninsular Malaysia. Hence this finding confirmed the presence of this species in Terengganu state.</p></tp:treatment-sec><ref-list><ref id="B60"><mixed-citation xmlns:xlink="http://www.w3.org/1999/xlink" xlink:type="simple">MyBis (<year>2021</year>) Malaysia Biodiversity Information System. <ext-link xlink:href="https://www.mybis.gov.my" ext-link-type="uri" xlink:type="simple">https://www.mybis.gov.my</ext-link></mixed-citation></ref></ref-list></tp:taxon-treatment>
