# Supplementary material for: ﻿Uneven species occurrence and richness of lowland snakes (Serpentes, Squamata) in Terengganu, Peninsular Malaysia, with new locality records
Source: Zookeys. 2023 Jun 26;1168:11–39. doi: 10.3897/zookeys.1168.95833 (PMC10848808; doi:10.3897/zookeys.1168.95833)
Supplement: XML Treatment for Oligodon signatus [file zookeys.1168.95833-treatment8.xml]

<!DOCTYPE tp:taxon-treatment
  PUBLIC "-//TaxonX//DTD Taxonomic Treatment Publishing DTD v0 20100105//EN" "tax-treatment-NSO.dtd">
<tp:taxon-treatment xmlns:tp="http://www.plazi.org/taxpub"><tp:treatment-meta><kwd-group><label>Taxon classification</label><kwd>
                <named-content content-type="kingdom">Animalia</named-content>
              </kwd><kwd>
                <named-content content-type="order">Squamata</named-content>
              </kwd><kwd>
                <named-content content-type="family">Colubridae</named-content>
              </kwd></kwd-group><mixed-citation publication-type="journal"><person-group><name><surname>Syafiq</surname><given-names>Muhamad Fatihah</given-names></name><name><surname>Badli-Sham</surname><given-names>Baizul Hafsyam</given-names></name><name><surname>Grismer</surname><given-names>Larry Lee</given-names></name><name><surname>Ahmad</surname><given-names>Amirrudin B.</given-names></name></person-group><article-title>﻿Uneven species occurrence and richness of lowland snakes (<tp:taxon-name><tp:taxon-name-part taxon-name-part-type="suborder">Serpentes</tp:taxon-name-part></tp:taxon-name>, <tp:taxon-name><tp:taxon-name-part taxon-name-part-type="order">Squamata</tp:taxon-name-part></tp:taxon-name>) in Terengganu, Peninsular Malaysia, with new locality records</article-title><source>Zookeys</source><day>26</day><month>06</month><year>2023</year><volume>1168</volume><fpage>11</fpage><lpage>39</lpage><pub-id pub-id-type="doi">10.3897/zookeys.1168.95833</pub-id></mixed-citation></tp:treatment-meta><tp:nomenclature><label>﻿</label><tp:taxon-name>
              <object-id xmlns:xlink="http://www.w3.org/1999/xlink" content-type="arpha" xlink:type="simple">C7E3AEA1-D01E-5268-A935-7BE96565E399</object-id>
              <tp:taxon-name-part taxon-name-part-type="genus" reg="Oligodon">Oligodon</tp:taxon-name-part>
              <tp:taxon-name-part taxon-name-part-type="species" reg="signatus">signatus</tp:taxon-name-part>
            </tp:taxon-name><tp:taxon-authority>(Günther, 1864)</tp:taxon-authority><xref ref-type="fig" rid="F3">Fig. 3D Barred Kukri Snake</xref></tp:nomenclature><tp:treatment-sec sec-type="natural history" id="SECID0ET4BI"><title>Natural history notes.</title><p>This species can be identified by its robust body; head pale brown dorsally with dark brown ocular bars; dorsal body dark brown with reddish brown triangular markings; first red crossbar had a chevron pattern pointing towards the head. The species was found on the leaf litter substrate near the slow-flowing stream.</p></tp:treatment-sec><tp:treatment-sec sec-type="distribution" id="SECID0EY4BI"><title>Distribution.</title><p>Based on <xref ref-type="bibr" rid="B14">Chan and Ahmad (2009)</xref>, this rare species was reported to occur in the states of Selangor, Melaka, Johor, Pahang, and Negeri Sembilan. From the previous reports (e.g., <xref ref-type="bibr" rid="B86">Tweedie 1954</xref>; <xref ref-type="bibr" rid="B46">Hendrickson 1966</xref>), this species was only recorded in the southern part of Peninsular Malaysia. The findings of this study extended its distribution range to the northwestern part of Peninsular Malaysia, with a new locality.</p></tp:treatment-sec><tp:treatment-sec><!--Section generated to contain objects referenced in tp:taxon-treatment.--><fig id="F3" position="float" orientation="portrait"><object-id xmlns:xlink="http://www.w3.org/1999/xlink" content-type="doi" xlink:type="simple">10.3897/zookeys.1168.95833.figure3</object-id><object-id xmlns:xlink="http://www.w3.org/1999/xlink" content-type="arpha" xlink:type="simple">5086DBAC-F096-5069-92AC-C0A6562CFF30</object-id><label>Figure 3.</label><caption><p>The new records of snakes for Terengganu recorded in <abbrev xmlns:xlink="http://www.w3.org/1999/xlink" xlink:title="Sekayu’s lowland forest" id="ABBRID0ELNBI" xlink:type="simple">SLF</abbrev><bold>A</bold><italic><tp:taxon-name><tp:taxon-name-part taxon-name-part-type="genus" reg="Bungarus">Bungarus</tp:taxon-name-part><tp:taxon-name-part taxon-name-part-type="species" reg="candidus">candidus</tp:taxon-name-part></tp:taxon-name></italic><bold>B</bold><italic><tp:taxon-name><tp:taxon-name-part taxon-name-part-type="genus" reg="Dendrelaphis">Dendrelaphis</tp:taxon-name-part><tp:taxon-name-part taxon-name-part-type="species" reg="haasi">haasi</tp:taxon-name-part></tp:taxon-name></italic><bold>C</bold><italic><tp:taxon-name><tp:taxon-name-part taxon-name-part-type="genus" reg="Dryophiops">Dryophiops</tp:taxon-name-part><tp:taxon-name-part taxon-name-part-type="species" reg="rubescens">rubescens</tp:taxon-name-part></tp:taxon-name></italic><bold>D</bold><italic><tp:taxon-name><tp:taxon-name-part taxon-name-part-type="genus" reg="Oligodon">Oligodon</tp:taxon-name-part><tp:taxon-name-part taxon-name-part-type="species" reg="signatus">signatus</tp:taxon-name-part></tp:taxon-name></italic><bold>E</bold><italic><tp:taxon-name><tp:taxon-name-part taxon-name-part-type="genus" reg="Ptyas">Ptyas</tp:taxon-name-part><tp:taxon-name-part taxon-name-part-type="species" reg="fusca">fusca</tp:taxon-name-part></tp:taxon-name></italic><bold>F</bold><italic><tp:taxon-name><tp:taxon-name-part taxon-name-part-type="genus" reg="Argyrophis">Argyrophis</tp:taxon-name-part><tp:taxon-name-part taxon-name-part-type="species" reg="muelleri">muelleri</tp:taxon-name-part></tp:taxon-name></italic>.</p></caption><graphic xmlns:xlink="http://www.w3.org/1999/xlink" xlink:href="zookeys-1168-011_article-95833__-g003.jpg" position="float" orientation="portrait" xlink:type="simple" id="oo_868806.jpg"><uri content-type="original_file" xlink:type="simple">https://binary.pensoft.net/fig/868806</uri></graphic></fig></tp:treatment-sec><ref-list><ref id="B14"><mixed-citation xmlns:xlink="http://www.w3.org/1999/xlink" xlink:type="simple"><person-group><name name-style="western"><surname>Chan</surname><given-names>KO</given-names></name><name name-style="western"><surname>Ahmad</surname><given-names>N</given-names></name></person-group> (<year>2009</year>) <article-title>Distribution and natural history notes on some poorly known frogs and snakes from Peninsular Malaysia.</article-title><source>Herpetological Review</source><volume>40</volume>(<issue>3</issue>): <fpage>294</fpage>–<lpage>301</lpage>.</mixed-citation></ref><ref id="B86"><mixed-citation xmlns:xlink="http://www.w3.org/1999/xlink" xlink:type="simple"><person-group><name name-style="western"><surname>Tweedie</surname><given-names>MWF</given-names></name></person-group> (<year>1954</year>) Notes on Malayan reptiles, No.3. Bull. Raffles Mus (25): 107–117.</mixed-citation></ref><ref id="B46"><mixed-citation xmlns:xlink="http://www.w3.org/1999/xlink" xlink:type="simple"><person-group><name name-style="western"><surname>Hendrickson</surname><given-names>JR</given-names></name></person-group> (<year>1966</year>) <article-title>Observations on the fauna of Pulau Tioman and Pulau Tulai. 5. The Reptiles.</article-title><source>Bulletin of the National Museum (Singapore)</source><volume>34</volume>: <fpage>53</fpage>–<lpage>71</lpage>.</mixed-citation></ref></ref-list></tp:taxon-treatment>
