# Supplementary material for: ﻿Uneven species occurrence and richness of lowland snakes (Serpentes, Squamata) in Terengganu, Peninsular Malaysia, with new locality records
Source: Zookeys. 2023 Jun 26;1168:11–39. doi: 10.3897/zookeys.1168.95833 (PMC10848808; doi:10.3897/zookeys.1168.95833)
Supplement: XML Treatment for Ptyas fusca [file zookeys.1168.95833-treatment9.xml]

<!DOCTYPE tp:taxon-treatment
  PUBLIC "-//TaxonX//DTD Taxonomic Treatment Publishing DTD v0 20100105//EN" "tax-treatment-NSO.dtd">
<tp:taxon-treatment xmlns:tp="http://www.plazi.org/taxpub"><tp:treatment-meta><kwd-group><label>Taxon classification</label><kwd>
                <named-content content-type="kingdom">Animalia</named-content>
              </kwd><kwd>
                <named-content content-type="order">Squamata</named-content>
              </kwd><kwd>
                <named-content content-type="family">Colubridae</named-content>
              </kwd></kwd-group><mixed-citation publication-type="journal"><person-group><name><surname>Syafiq</surname><given-names>Muhamad Fatihah</given-names></name><name><surname>Badli-Sham</surname><given-names>Baizul Hafsyam</given-names></name><name><surname>Grismer</surname><given-names>Larry Lee</given-names></name><name><surname>Ahmad</surname><given-names>Amirrudin B.</given-names></name></person-group><article-title>﻿Uneven species occurrence and richness of lowland snakes (<tp:taxon-name><tp:taxon-name-part taxon-name-part-type="suborder">Serpentes</tp:taxon-name-part></tp:taxon-name>, <tp:taxon-name><tp:taxon-name-part taxon-name-part-type="order">Squamata</tp:taxon-name-part></tp:taxon-name>) in Terengganu, Peninsular Malaysia, with new locality records</article-title><source>Zookeys</source><day>26</day><month>06</month><year>2023</year><volume>1168</volume><fpage>11</fpage><lpage>39</lpage><pub-id pub-id-type="doi">10.3897/zookeys.1168.95833</pub-id></mixed-citation></tp:treatment-meta><tp:nomenclature><label>﻿</label><tp:taxon-name>
              <object-id xmlns:xlink="http://www.w3.org/1999/xlink" content-type="arpha" xlink:type="simple">3242B040-E42A-5F1E-BB80-9B89C964E380</object-id>
              <tp:taxon-name-part taxon-name-part-type="genus" reg="Ptyas">Ptyas</tp:taxon-name-part>
              <tp:taxon-name-part taxon-name-part-type="species" reg="fusca">fusca</tp:taxon-name-part>
            </tp:taxon-name><tp:taxon-authority>(Günther, 1858)</tp:taxon-authority><xref ref-type="fig" rid="F3">Fig. 3E White-bellied Rat Snake</xref></tp:nomenclature><tp:treatment-sec sec-type="natural history" id="SECID0EU6BI"><title>Natural history notes.</title><p>This species can be identified by its olive-green body dorsally and white ventral surface; black stripes present at the sides of the posterior body and tail. The species was found sleeping on a twig (3 m height above the ground) during a rainy night at about 2100 hr.</p></tp:treatment-sec><tp:treatment-sec sec-type="distribution" id="SECID0EZ6BI"><title>Distribution.</title><p>This species was reported from Pahang and Johor (<xref ref-type="bibr" rid="B60">MyBis 2021</xref>). In the IUCN Red List of Threatened Species, this species is reported to be widely distributed in Peninsular Malaysia, Sumatra, Borneo, and southern Thailand, south of the Isthmus of Kra. As far as we know, this new record extends its distribution range further north in the northeastern part of Peninsular Malaysia.</p></tp:treatment-sec><tp:treatment-sec><!--Section generated to contain objects referenced in tp:taxon-treatment.--><fig id="F3" position="float" orientation="portrait"><object-id xmlns:xlink="http://www.w3.org/1999/xlink" content-type="doi" xlink:type="simple">10.3897/zookeys.1168.95833.figure3</object-id><object-id xmlns:xlink="http://www.w3.org/1999/xlink" content-type="arpha" xlink:type="simple">5086DBAC-F096-5069-92AC-C0A6562CFF30</object-id><label>Figure 3.</label><caption><p>The new records of snakes for Terengganu recorded in <abbrev xmlns:xlink="http://www.w3.org/1999/xlink" xlink:title="Sekayu’s lowland forest" id="ABBRID0ELNBI" xlink:type="simple">SLF</abbrev><bold>A</bold><italic><tp:taxon-name><tp:taxon-name-part taxon-name-part-type="genus" reg="Bungarus">Bungarus</tp:taxon-name-part><tp:taxon-name-part taxon-name-part-type="species" reg="candidus">candidus</tp:taxon-name-part></tp:taxon-name></italic><bold>B</bold><italic><tp:taxon-name><tp:taxon-name-part taxon-name-part-type="genus" reg="Dendrelaphis">Dendrelaphis</tp:taxon-name-part><tp:taxon-name-part taxon-name-part-type="species" reg="haasi">haasi</tp:taxon-name-part></tp:taxon-name></italic><bold>C</bold><italic><tp:taxon-name><tp:taxon-name-part taxon-name-part-type="genus" reg="Dryophiops">Dryophiops</tp:taxon-name-part><tp:taxon-name-part taxon-name-part-type="species" reg="rubescens">rubescens</tp:taxon-name-part></tp:taxon-name></italic><bold>D</bold><italic><tp:taxon-name><tp:taxon-name-part taxon-name-part-type="genus" reg="Oligodon">Oligodon</tp:taxon-name-part><tp:taxon-name-part taxon-name-part-type="species" reg="signatus">signatus</tp:taxon-name-part></tp:taxon-name></italic><bold>E</bold><italic><tp:taxon-name><tp:taxon-name-part taxon-name-part-type="genus" reg="Ptyas">Ptyas</tp:taxon-name-part><tp:taxon-name-part taxon-name-part-type="species" reg="fusca">fusca</tp:taxon-name-part></tp:taxon-name></italic><bold>F</bold><italic><tp:taxon-name><tp:taxon-name-part taxon-name-part-type="genus" reg="Argyrophis">Argyrophis</tp:taxon-name-part><tp:taxon-name-part taxon-name-part-type="species" reg="muelleri">muelleri</tp:taxon-name-part></tp:taxon-name></italic>.</p></caption><graphic xmlns:xlink="http://www.w3.org/1999/xlink" xlink:href="zookeys-1168-011_article-95833__-g003.jpg" position="float" orientation="portrait" xlink:type="simple" id="oo_868806.jpg"><uri content-type="original_file" xlink:type="simple">https://binary.pensoft.net/fig/868806</uri></graphic></fig></tp:treatment-sec><ref-list><ref id="B60"><mixed-citation xmlns:xlink="http://www.w3.org/1999/xlink" xlink:type="simple">MyBis (<year>2021</year>) Malaysia Biodiversity Information System. <ext-link xlink:href="https://www.mybis.gov.my" ext-link-type="uri" xlink:type="simple">https://www.mybis.gov.my</ext-link></mixed-citation></ref></ref-list></tp:taxon-treatment>
